# Supplementary material for: Maternal Copy Number Imbalances in Non-Invasive Prenatal Testing: Do They Matter?
Source: Diagnostics (Basel). 2022 Dec 6;12(12):3056. doi: 10.3390/diagnostics12123056 (PMC9777446; doi:10.3390/diagnostics12123056)
Supplement: Supplementary file 1 [file diagnostics-12-03056-s001.zip]

Archive with 1 entries (1 files):
- diagnostics-2014648-supplementary.xls
