# Supplementary material for: Maternal Copy Number Imbalances in Non-Invasive Prenatal Testing: Do They Matter?
Source: Diagnostics (Basel). 2022 Dec 6;12(12):3056. doi: 10.3390/diagnostics12123056 (PMC9777446; doi:10.3390/diagnostics12123056)
Supplement: Supplementary file 1 [file diagnostics-12-03056-s001.zip › diagnostics-2014648-supplementary.xls]

## Sheet: hot_spots_maternal_movs_modifie
Reference Grch37/hg19
chromosome	start	end	CNV type	CNV occurence
6	168260000	168640000	dup	126
22	22280000	22940000	dup	98
8	2300000	2580000	dup	58
11	134160000	134780000	dup	55
15	32020000	32500000	dup	42
15	22300000	24200000	dup	38
X	6220000	8960000	dup	31
1	175420000	175780000	dup	30
17	50480000	51300000	del	28
9	11640000	12560000	del	27
12	33460000	34800000	dup	24
6	57200000	63740000	dup	20
12	114220000	114540000	dup	20
19	52260000	52640000	dup	20
7	64680000	65200000	dup	19
2	32620000	33580000	dup	18
7	64680000	64900000	del	17
14	43820000	44260000	dup	17
3	660000	3020000	dup	16
7	62040000	62640000	dup	16
X	139920000	141200000	dup	14
15	22300000	23700000	del	13
2	35760000	36080000	del	12
4	188280000	190780000	del	12
6	162340000	163140000	del	12
7	110840000	111300000	del	12
4	187760000	190040000	dup	12
X	33000000	33920000	dup	12
6	162480000	163180000	dup	11
9	200000	960000	dup	11
12	129800000	130480000	dup	11
13	22920000	24880000	dup	11
20	14640000	15180000	del	11
X	115160000	128560000	del	11
5	12460000	13340000	del	10
10	2240000	2580000	del	10
11	50060000	50620000	dup	10
X	93600000	93960000	del	10
X	140300000	140740000	del	10
8	137640000	137900000	del	9
X	3900000	8400000	del	8
3	100000	3740000	del	8
3	145460000	145740000	del	8
4	131900000	132360000	dup	8
7	40000	420000	dup	8
8	46900000	47580000	dup	8
14	42660000	43380000	del	8
17	71820000	72680000	dup	8
22	22300000	22580000	del	8
X	65640000	66020000	del	8
1	102620000	102840000	del	7
2	700000	1840000	dup	7
6	167800000	168200000	dup	7
7	8960000	9200000	del	7
7	124960000	125980000	del	7
9	66840000	71360000	dup	7
11	130440000	131240000	dup	7
21	23540000	23920000	del	7
1	2480000	3180000	dup	6
2	125020000	126060000	dup	6
3	141820000	142060000	dup	6
4	134920000	135180000	del	6
12	131820000	132120000	del	6
5	118860000	119120000	del	6
10	106300000	107400000	dup	6
15	102020000	102380000	dup	6
22	25720000	25980000	dup	6
22	48880000	50180000	dup	6
1	189280000	189720000	del	5
1	188760000	189440000	dup	5
2	193860000	194120000	del	5
5	119960000	121340000	del	5
5	40000	1520000	dup	5
5	45420000	46300000	dup	5
6	157620000	157960000	dup	5
7	3660000	4660000	dup	5
10	68260000	68640000	del	5
12	127580000	128040000	dup	5
16	21940000	22420000	dup	5
18	75160000	75380000	del	5
X	5320000	6120000	dup	5
X	35160000	35600000	del	5
X	71720000	71940000	dup	5
1	159240000	159780000	dup	4
1	247680000	248560000	dup	4
2	86140000	86500000	dup	4
2	133120000	134920000	dup	4
3	3840000	4440000	del	4
3	5500000	6120000	del	4
3	175080000	175740000	del	4
4	98520000	98840000	del	4
12	21000000	21400000	del	4
5	100980000	101280000	del	4
5	164200000	164860000	del	4
5	33940000	34860000	dup	4
5	61660000	61940000	dup	4
8	14500000	15080000	dup	4
8	53320000	53880000	dup	4
8	142000000	142240000	dup	4
8	142960000	143220000	dup	4
9	71440000	71680000	dup	4
10	97480000	97680000	dup	4
4	165620000	165940000	dup	4
4	175520000	175980000	dup	4
16	15120000	18140000	dup	4
X	18800000	19460000	dup	4
X	19560000	19940000	dup	4
X	130460000	131000000	dup	4
1	79200000	81460000	del	3
1	194320000	194660000	del	3
1	820000	1140000	dup	3
1	4140000	4420000	dup	3
1	92100000	92880000	dup	3
1	180280000	180500000	dup	3
2	31580000	31860000	dup	3
2	56640000	57200000	dup	3
2	178620000	179120000	dup	3
2	230660000	231220000	dup	3
3	163660000	163920000	del	3
3	63320000	63700000	dup	3
3	94840000	95160000	dup	3
3	108600000	109000000	dup	3
4	73740000	74060000	dup	3
4	97400000	100160000	dup	3
5	20680000	21600000	del	3
5	28300000	28740000	del	3
5	59360000	60220000	del	3
5	8120000	9200000	dup	3
5	53320000	53600000	dup	3
6	4240000	4460000	del	3
6	95260000	95540000	del	3
6	68780000	69220000	dup	3
6	134480000	134760000	dup	3
7	145240000	145520000	del	3
7	29200000	29520000	dup	3
7	51700000	52780000	dup	3
7	88140000	89860000	dup	3
7	143420000	143860000	dup	3
7	151700000	152300000	dup	3
8	5320000	5920000	del	3
8	13860000	15260000	del	3
8	78460000	79420000	del	3
8	83660000	83980000	dup	3
8	86840000	87360000	dup	3
9	31160000	31580000	del	3
10	19420000	19820000	del	3
10	34820000	35580000	dup	3
11	7160000	7520000	dup	3
11	22820000	23280000	dup	3
11	48060000	48680000	dup	3
11	104000000	105280000	dup	3
4	187320000	187520000	dup	3
12	1080000	1880000	dup	3
13	63180000	64520000	del	3
14	95800000	96560000	dup	3
14	106340000	107260000	dup	3
15	78000000	78420000	dup	3
16	21940000	22420000	del	3
16	31620000	31940000	dup	3
16	73780000	74340000	dup	3
16	75020000	76560000	dup	3
16	77180000	78680000	dup	3
22	18900000	21440000	dup	3
X	15400000	16400000	dup	3
X	30580000	30880000	dup	3
X	37660000	38500000	dup	3
X	69700000	70280000	dup	3
X	95140000	95380000	del	3
X	137920000	138960000	dup	3
X	153900000	154540000	dup	3
1	144880000	145720000	del	2
1	39460000	39800000	dup	2
1	58560000	59300000	dup	2
1	85380000	85600000	dup	2
1	108300000	108740000	dup	2
1	187280000	187640000	dup	2
1	240840000	241160000	dup	2
1	242180000	242540000	dup	2
1	247020000	247380000	dup	2
2	50700000	51020000	del	2
2	51080000	51480000	del	2
2	72500000	72940000	del	2
2	108600000	109020000	del	2
2	125100000	127140000	del	2
2	228700000	229460000	del	2
2	55720000	56060000	dup	2
2	95660000	95900000	dup	2
2	111400000	113080000	dup	2
2	130400000	131480000	dup	2
2	187620000	188320000	dup	2
2	220880000	221080000	dup	2
3	79800000	80280000	del	2
3	103860000	104480000	del	2
3	164920000	165720000	del	2
3	12500000	12920000	dup	2
3	22700000	23020000	dup	2
3	44960000	45320000	dup	2
3	60380000	60640000	dup	2
3	83820000	84040000	dup	2
3	89800000	90280000	dup	2
3	93820000	94400000	dup	2
3	128460000	128700000	dup	2
3	149940000	150440000	dup	2
3	174100000	174380000	dup	2
3	192660000	193760000	dup	2
3	195480000	196140000	dup	2
3	196880000	197320000	dup	2
3	197400000	197820000	dup	2
12	5860000	6180000	del	2
12	27280000	27760000	del	2
12	87200000	87580000	del	2
4	10840000	12200000	dup	2
4	38020000	38540000	dup	2
4	102060000	102900000	dup	2
4	142620000	143540000	dup	2
5	30660000	31000000	dup	2
5	37100000	38580000	dup	2
5	98920000	99360000	dup	2
5	115220000	116040000	dup	2
5	146160000	146780000	dup	2
5	165240000	165580000	dup	2
5	179360000	180500000	dup	2
6	17500000	17920000	dup	2
6	47160000	47420000	dup	2
6	80240000	80480000	dup	2
6	80780000	81340000	dup	2
6	86600000	87780000	dup	2
6	104160000	104920000	dup	2
6	118620000	119040000	dup	2
6	123500000	124340000	dup	2
6	140000000	140520000	dup	2
6	141040000	141880000	dup	2
7	16120000	16480000	del	2
7	84340000	85080000	del	2
7	85560000	85780000	del	2
7	108760000	109020000	del	2
7	143580000	143860000	del	2
7	1180000	1820000	dup	2
7	16840000	17740000	dup	2
7	23700000	25460000	dup	2
7	56140000	56620000	dup	2
7	67260000	67540000	dup	2
7	83320000	83700000	dup	2
7	111260000	111760000	dup	2
7	152540000	153380000	dup	2
7	157860000	158560000	dup	2
8	100340000	100740000	del	2
8	139540000	141280000	del	2
8	5880000	6900000	dup	2
8	17380000	17740000	dup	2
8	18680000	19640000	dup	2
8	20160000	20920000	dup	2
8	29360000	29640000	dup	2
8	33160000	33400000	dup	2
8	37600000	37860000	dup	2
8	67780000	68160000	dup	2
8	108640000	108920000	dup	2
8	130860000	131100000	dup	2
8	145920000	146220000	dup	2
9	28420000	28780000	del	2
9	118580000	118780000	del	2
9	119220000	119740000	del	2
9	6520000	6900000	dup	2
9	11220000	11640000	dup	2
9	24600000	25520000	dup	2
9	119920000	120760000	dup	2
10	66360000	66680000	del	2
10	13940000	14440000	dup	2
10	15840000	17240000	dup	2
10	47640000	51580000	dup	2
10	57820000	58860000	dup	2
10	83540000	83760000	dup	2
11	11360000	11620000	del	2
11	40240000	40660000	del	2
11	80780000	81380000	del	2
11	32940000	33740000	dup	2
11	69160000	69400000	dup	2
11	84300000	85760000	dup	2
11	96060000	97840000	dup	2
4	155960000	156380000	dup	2
4	190080000	190440000	dup	2
12	500000	900000	dup	2
12	63520000	63900000	dup	2
12	82840000	83180000	dup	2
12	84020000	84440000	dup	2
13	20140000	20520000	dup	2
13	113260000	113860000	dup	2
14	87020000	87260000	del	2
14	53620000	54580000	dup	2
14	105420000	106000000	dup	2
15	46780000	47180000	dup	2
15	85820000	86100000	dup	2
16	34200000	35160000	dup	2
16	47940000	48860000	dup	2
17	51460000	51780000	del	2
17	160000	860000	dup	2
17	3380000	4700000	dup	2
17	19140000	19620000	dup	2
17	31940000	32920000	dup	2
17	41420000	41840000	dup	2
17	51040000	51340000	dup	2
17	77140000	77360000	dup	2
18	1720000	2620000	del	2
18	27900000	28320000	del	2
18	740000	1380000	dup	2
18	2600000	2980000	dup	2
18	7040000	7620000	dup	2
18	12220000	12480000	dup	2
18	55200000	55400000	dup	2
18	75080000	75820000	dup	2
19	27980000	28820000	dup	2
20	8100000	8560000	del	2
20	840000	1140000	dup	2
20	8080000	8560000	dup	2
20	12740000	13320000	dup	2
20	13520000	14200000	dup	2
20	18160000	18480000	dup	2
20	29820000	30260000	dup	2
21	23700000	24200000	dup	2
21	28400000	28620000	del	2
22	24020000	24980000	dup	2
X	11580000	12540000	dup	2
X	16640000	17540000	dup	2
X	55880000	56120000	del	2
X	101100000	101420000	dup	2
X	121720000	122040000	dup	2
X	141660000	141980000	dup	2
X	142780000	143040000	dup	2
1	12140000	12820000	del	1
1	58520000	58780000	del	1
1	72100000	72620000	del	1
1	83540000	84100000	del	1
1	97840000	98040000	del	1
1	146540000	146900000	del	1
1	146920000	147280000	del	1
1	162900000	163380000	del	1
1	174300000	174660000	del	1
1	187040000	187240000	del	1
1	194740000	195380000	del	1
1	233600000	233940000	del	1
1	238500000	239000000	del	1
1	246020000	246400000	del	1
1	1160000	2020000	dup	1
1	3700000	4100000	dup	1
1	5380000	6020000	dup	1
1	20380000	20720000	dup	1
1	27160000	27400000	dup	1
1	34800000	35220000	dup	1
1	43400000	43600000	dup	1
1	45660000	45940000	dup	1
1	46180000	46380000	dup	1
1	74040000	74500000	dup	1
1	82440000	83580000	dup	1
1	83960000	84260000	dup	1
1	84280000	84880000	dup	1
1	89240000	89580000	dup	1
1	99420000	99820000	dup	1
1	104900000	105780000	dup	1
1	109480000	109800000	dup	1
1	146520000	147820000	dup	1
1	163800000	164220000	dup	1
1	188460000	188660000	dup	1
1	189940000	190300000	dup	1
1	208480000	208880000	dup	1
1	210480000	210820000	dup	1
1	212820000	213240000	dup	1
1	217200000	217640000	dup	1
1	217660000	217860000	dup	1
1	227940000	228200000	dup	1
1	246600000	246860000	dup	1
2	300000	1300000	del	1
2	15220000	15420000	del	1
2	28660000	28940000	del	1
2	34300000	34560000	del	1
2	34800000	35000000	del	1
2	41280000	41480000	del	1
2	51920000	52240000	del	1
2	52400000	52600000	del	1
2	78020000	78220000	del	1
2	89840000	95660000	del	1
2	120620000	120860000	del	1
2	127180000	127700000	del	1
2	129980000	130220000	del	1
2	131480000	131880000	del	1
2	133760000	134020000	del	1
2	141900000	142120000	del	1
2	150360000	150660000	del	1
2	184880000	185200000	del	1
2	194920000	195120000	del	1
2	234140000	234480000	del	1
2	460000	660000	dup	1
2	2840000	3160000	dup	1
2	3240000	3640000	dup	1
2	18180000	18620000	dup	1
2	43940000	44440000	dup	1
2	49240000	49840000	dup	1
2	53900000	54320000	dup	1
2	61840000	62040000	dup	1
2	69140000	69340000	dup	1
2	73920000	74180000	dup	1
2	98520000	98720000	dup	1
2	108540000	109080000	dup	1
2	118960000	119560000	dup	1
2	121060000	121260000	dup	1
2	124480000	124680000	dup	1
2	127880000	128100000	dup	1
2	131620000	132160000	dup	1
2	136120000	136420000	dup	1
2	143660000	144020000	dup	1
2	148720000	149000000	dup	1
2	149060000	149360000	dup	1
2	168240000	168640000	dup	1
2	174100000	174740000	dup	1
2	190340000	190600000	dup	1
2	194160000	194860000	dup	1
2	203800000	204900000	dup	1
2	205180000	205720000	dup	1
2	228800000	229040000	dup	1
3	19640000	19860000	del	1
3	20340000	20540000	del	1
3	20620000	21320000	del	1
3	21980000	22200000	del	1
3	34480000	34820000	del	1
3	60400000	60620000	del	1
3	76040000	76280000	del	1
3	85400000	85660000	del	1
3	89860000	90280000	del	1
3	108480000	108900000	del	1
3	4640000	4980000	dup	1
3	5420000	5620000	dup	1
3	6220000	6520000	dup	1
3	6800000	8260000	dup	1
3	11860000	12360000	dup	1
3	15440000	15920000	dup	1
3	28280000	28540000	dup	1
3	31300000	32460000	dup	1
3	54040000	54240000	dup	1
3	65460000	67260000	dup	1
3	79520000	80620000	dup	1
3	81840000	82400000	dup	1
3	82800000	83000000	dup	1
3	102100000	102360000	dup	1
3	105660000	106140000	dup	1
3	113040000	113760000	dup	1
3	114540000	114800000	dup	1
3	116920000	117260000	dup	1
3	125140000	125380000	dup	1
3	126520000	126720000	dup	1
3	139760000	140560000	dup	1
3	163820000	164040000	dup	1
3	166320000	167500000	dup	1
3	169720000	170000000	dup	1
3	172020000	172420000	dup	1
3	176540000	176740000	dup	1
3	189580000	190820000	dup	1
3	191360000	191920000	dup	1
3	196200000	196480000	dup	1
4	80000	280000	del	1
4	28500000	28880000	del	1
4	64500000	64980000	del	1
4	74280000	74580000	del	1
4	75040000	75560000	del	1
4	91240000	91540000	del	1
4	92020000	92480000	del	1
4	92980000	93200000	del	1
4	109200000	109420000	del	1
4	120380000	120600000	del	1
4	137880000	138200000	del	1
4	157240000	157440000	del	1
4	165020000	165260000	del	1
4	167440000	167640000	del	1
4	179600000	181800000	del	1
12	16280000	16620000	del	1
12	16940000	17200000	del	1
12	18420000	18680000	del	1
12	84080000	84940000	del	1
12	86420000	86740000	del	1
12	100040000	100240000	del	1
12	108180000	108480000	del	1
4	80000	300000	dup	1
4	5180000	5460000	dup	1
4	25440000	26200000	dup	1
4	30200000	30820000	dup	1
4	33180000	34520000	dup	1
4	37660000	37900000	dup	1
4	55300000	55760000	dup	1
4	55800000	56180000	dup	1
4	60180000	60920000	dup	1
4	64420000	64620000	dup	1
4	88760000	89100000	dup	1
4	96600000	96940000	dup	1
4	97140000	97340000	dup	1
4	108020000	108620000	dup	1
4	110880000	111080000	dup	1
4	120740000	121040000	dup	1
4	121220000	121600000	dup	1
4	128860000	129120000	dup	1
4	129780000	130000000	dup	1
4	141240000	141840000	dup	1
4	143880000	144240000	dup	1
5	24160000	24620000	del	1
5	29280000	29500000	del	1
5	95260000	95480000	del	1
5	99840000	100060000	del	1
5	103720000	104020000	del	1
5	104420000	104640000	del	1
5	106240000	106440000	del	1
5	116880000	117080000	del	1
5	162540000	163940000	del	1
5	5600000	5840000	dup	1
5	7580000	8060000	dup	1
5	12780000	13220000	dup	1
5	13460000	13820000	dup	1
5	19640000	20360000	dup	1
5	22940000	23200000	dup	1
5	25200000	26440000	dup	1
5	38600000	39280000	dup	1
5	51340000	51880000	dup	1
5	63940000	64180000	dup	1
5	64340000	64660000	dup	1
5	65440000	66260000	dup	1
5	68200000	68580000	dup	1
5	72200000	72560000	dup	1
5	78800000	79260000	dup	1
5	80520000	80800000	dup	1
5	97360000	97560000	dup	1
5	100980000	101240000	dup	1
5	105740000	105960000	dup	1
5	111880000	112100000	dup	1
5	118780000	119360000	dup	1
5	137380000	137600000	dup	1
5	151720000	152240000	dup	1
5	170080000	170540000	dup	1
5	178760000	178980000	dup	1
6	51540000	51800000	del	1
6	53680000	54280000	del	1
6	67820000	68180000	del	1
6	68220000	68420000	del	1
6	68940000	69200000	del	1
6	76200000	77320000	del	1
6	77580000	77780000	del	1
6	94580000	94900000	del	1
6	94920000	95240000	del	1
6	95840000	96140000	del	1
6	98100000	98300000	del	1
6	104440000	104660000	del	1
6	115560000	115800000	del	1
6	120520000	120800000	del	1
6	124240000	125220000	del	1
6	140400000	140660000	del	1
6	3000000	3480000	dup	1
6	10520000	11160000	dup	1
6	16600000	17000000	dup	1
6	25960000	28080000	dup	1
6	46020000	46240000	dup	1
6	52800000	53840000	dup	1
6	54040000	54620000	dup	1
6	55700000	56020000	dup	1
6	71220000	72260000	dup	1
6	74460000	75020000	dup	1
6	94540000	95280000	dup	1
6	106820000	107120000	dup	1
6	111300000	111620000	dup	1
6	116480000	117000000	dup	1
6	131140000	131440000	dup	1
6	139500000	139700000	dup	1
6	158600000	158800000	dup	1
6	160600000	160860000	dup	1
6	161300000	161580000	dup	1
6	161600000	161800000	dup	1
6	165840000	166040000	dup	1
6	167400000	167680000	dup	1
6	169240000	169780000	dup	1
6	170420000	170720000	dup	1
7	1400000	1600000	del	1
7	3100000	3660000	del	1
7	27560000	28000000	del	1
7	84020000	84300000	del	1
7	88860000	89140000	del	1
7	108460000	108660000	del	1
7	109680000	109900000	del	1
7	118200000	118900000	del	1
7	126200000	126680000	del	1
7	133540000	133880000	del	1
7	151220000	151760000	del	1
7	3220000	3580000	dup	1
7	6180000	6440000	dup	1
7	7040000	7780000	dup	1
7	8180000	8520000	dup	1
7	13740000	14180000	dup	1
7	32180000	32400000	dup	1
7	46160000	46840000	dup	1
7	47080000	47320000	dup	1
7	48000000	48340000	dup	1
7	93000000	93700000	dup	1
7	107800000	108760000	dup	1
7	108860000	109420000	dup	1
7	109560000	109760000	dup	1
7	110720000	110940000	dup	1
7	111820000	112120000	dup	1
7	112840000	113040000	dup	1
7	124960000	125360000	dup	1
7	135720000	136680000	dup	1
7	140100000	140360000	dup	1
7	146020000	146840000	dup	1
7	155080000	155360000	dup	1
8	600000	1000000	del	1
8	2360000	2620000	del	1
8	9060000	9280000	del	1
8	33880000	34780000	del	1
8	58000000	58660000	del	1
8	81920000	82820000	del	1
8	83340000	83560000	del	1
8	114160000	114400000	del	1
8	480000	760000	dup	1
8	1580000	2080000	dup	1
8	10040000	10260000	dup	1
8	13220000	13420000	dup	1
8	21440000	21680000	dup	1
8	35440000	35820000	dup	1
8	51120000	52600000	dup	1
8	65420000	65820000	dup	1
8	82080000	82480000	dup	1
8	82600000	82940000	dup	1
8	100780000	100980000	dup	1
8	103160000	103360000	dup	1
8	104040000	104320000	dup	1
8	104340000	104560000	dup	1
8	106380000	107480000	dup	1
8	108240000	108460000	dup	1
8	110380000	111140000	dup	1
8	111400000	112300000	dup	1
8	120280000	120500000	dup	1
8	125240000	125460000	dup	1
8	143760000	144020000	dup	1
9	2440000	2640000	del	1
9	5800000	6060000	del	1
9	9120000	9340000	del	1
9	9400000	9600000	del	1
9	10940000	11260000	del	1
9	22080000	22380000	del	1
9	26220000	26520000	del	1
9	105620000	105880000	del	1
9	113180000	113520000	del	1
9	6020000	6340000	dup	1
9	12020000	12300000	dup	1
9	18680000	19060000	dup	1
9	19080000	19520000	dup	1
9	19760000	20100000	dup	1
9	22380000	23220000	dup	1
9	26780000	28160000	dup	1
9	28500000	28860000	dup	1
9	30720000	31000000	dup	1
9	31740000	31960000	dup	1
9	75600000	75960000	dup	1
9	78360000	78680000	dup	1
9	83400000	83640000	dup	1
9	99360000	99620000	dup	1
9	104700000	106500000	dup	1
9	107540000	107880000	dup	1
9	108720000	109120000	dup	1
9	112400000	112880000	dup	1
9	117020000	117620000	dup	1
9	121140000	121660000	dup	1
10	4860000	5200000	del	1
10	6260000	6480000	del	1
10	9420000	9720000	del	1
10	43920000	44140000	del	1
10	54500000	54720000	del	1
10	55920000	56460000	del	1
10	57180000	57680000	del	1
10	68860000	69060000	del	1
10	99840000	100060000	del	1
10	110620000	110820000	del	1
10	132100000	132300000	del	1
10	300000	560000	dup	1
10	900000	1140000	dup	1
10	2880000	3600000	dup	1
10	4520000	4960000	dup	1
10	4980000	5240000	dup	1
10	12160000	12720000	dup	1
10	15220000	15660000	dup	1
10	19460000	19780000	dup	1
10	26860000	27060000	dup	1
10	27100000	27500000	dup	1
10	28860000	29080000	dup	1
10	30620000	30940000	dup	1
10	42860000	43360000	dup	1
10	59500000	59700000	dup	1
10	81140000	81380000	dup	1
10	92080000	92580000	dup	1
10	95960000	96280000	dup	1
10	100320000	100520000	dup	1
10	103020000	103240000	dup	1
10	121440000	123340000	dup	1
10	126380000	126620000	dup	1
10	134600000	134860000	dup	1
11	180000	460000	del	1
11	4380000	4660000	del	1
11	12400000	12640000	del	1
11	21060000	21380000	del	1
11	24980000	25480000	del	1
11	38060000	38300000	del	1
11	84140000	84400000	del	1
11	4380000	4820000	dup	1
11	7580000	8000000	dup	1
11	11500000	11700000	dup	1
11	17120000	17460000	dup	1
11	22040000	22260000	dup	1
11	23360000	24100000	dup	1
11	24160000	24480000	dup	1
11	24620000	24820000	dup	1
11	43820000	44020000	dup	1
11	54800000	55560000	dup	1
11	73920000	74260000	dup	1
11	78080000	78500000	dup	1
11	91680000	91920000	dup	1
11	103320000	103540000	dup	1
11	107740000	107940000	dup	1
11	131780000	132180000	dup	1
4	151660000	152040000	dup	1
4	167600000	167820000	dup	1
4	172260000	173420000	dup	1
4	181880000	182740000	dup	1
4	185460000	185720000	dup	1
4	186500000	186900000	dup	1
12	24940000	25300000	dup	1
12	31800000	32000000	dup	1
12	50860000	51080000	dup	1
12	55180000	55960000	dup	1
12	71560000	71940000	dup	1
12	89360000	89620000	dup	1
12	96880000	97780000	dup	1
12	104540000	104760000	dup	1
12	108560000	108880000	dup	1
12	123540000	124180000	dup	1
12	128840000	129540000	dup	1
12	131640000	131860000	dup	1
12	132240000	132620000	dup	1
13	20800000	21080000	del	1
13	23540000	24860000	del	1
13	52160000	52360000	del	1
13	54500000	54800000	del	1
13	56040000	56620000	del	1
13	65680000	65980000	del	1
13	69500000	69940000	del	1
13	71140000	71400000	del	1
13	82140000	82360000	del	1
13	83200000	83420000	del	1
13	84820000	85020000	del	1
13	90620000	91080000	del	1
13	94580000	94840000	del	1
13	25180000	25580000	dup	1
13	34300000	34520000	dup	1
13	41200000	41560000	dup	1
13	42860000	43280000	dup	1
13	43780000	44140000	dup	1
13	66040000	66560000	dup	1
13	84100000	84520000	dup	1
13	87100000	87380000	dup	1
13	89680000	89900000	dup	1
13	90100000	90580000	dup	1
13	96420000	96720000	dup	1
13	110940000	111160000	dup	1
14	27460000	27680000	del	1
14	40900000	41200000	del	1
14	44160000	44580000	del	1
14	46420000	46680000	del	1
14	20460000	20760000	dup	1
14	21060000	21320000	dup	1
14	21400000	21620000	dup	1
14	25240000	25460000	dup	1
14	27200000	27400000	dup	1
14	27600000	28020000	dup	1
14	30940000	31140000	dup	1
14	35140000	35520000	dup	1
14	47980000	48200000	dup	1
14	50740000	51500000	dup	1
14	53200000	53460000	dup	1
14	60320000	60600000	dup	1
14	63500000	63780000	dup	1
14	66000000	66380000	dup	1
14	80560000	80780000	dup	1
14	82960000	83480000	dup	1
14	88580000	88780000	dup	1
14	102880000	103280000	dup	1
14	104360000	104760000	dup	1
14	104780000	105000000	dup	1
15	32020000	32500000	del	1
15	44380000	44680000	del	1
15	46100000	46300000	del	1
15	55000000	55320000	del	1
15	71660000	72000000	del	1
15	29100000	29440000	dup	1
15	31160000	31700000	dup	1
15	36380000	37180000	dup	1
15	40480000	41060000	dup	1
15	41900000	42100000	dup	1
15	50760000	51140000	dup	1
15	54800000	55040000	dup	1
15	72580000	73040000	dup	1
15	75300000	76100000	dup	1
15	78640000	78980000	dup	1
15	84240000	84700000	dup	1
15	86440000	86760000	dup	1
15	90400000	91400000	dup	1
15	99360000	99980000	dup	1
16	6340000	6580000	del	1
16	6820000	7020000	del	1
16	15500000	16280000	del	1
16	29660000	30180000	del	1
16	66800000	67000000	del	1
16	70880000	71120000	del	1
16	76960000	77180000	del	1
16	78540000	78840000	del	1
16	10080000	10480000	dup	1
16	12100000	12640000	dup	1
16	28820000	29020000	dup	1
16	29660000	30160000	dup	1
16	46500000	46940000	dup	1
16	48880000	49760000	dup	1
16	51620000	51840000	dup	1
16	60640000	61160000	dup	1
16	62280000	62480000	dup	1
16	63260000	64120000	dup	1
16	70880000	71120000	dup	1
16	81640000	81920000	dup	1
16	82200000	82700000	dup	1
16	86300000	86660000	dup	1
16	89500000	89860000	dup	1
17	120000	740000	del	1
17	14100000	15400000	del	1
17	17820000	18040000	del	1
17	29100000	29380000	del	1
17	1380000	1620000	dup	1
17	9920000	10560000	dup	1
17	11680000	11920000	dup	1
17	14100000	15000000	dup	1
17	15020000	15320000	dup	1
17	34820000	36200000	dup	1
17	58120000	58740000	dup	1
17	60020000	60240000	dup	1
17	68440000	69260000	dup	1
17	70380000	70820000	dup	1
18	36720000	38400000	del	1
18	41220000	41540000	del	1
18	65040000	65480000	del	1
18	68200000	68420000	del	1
18	2260000	2540000	dup	1
18	3200000	3400000	dup	1
18	6280000	6840000	dup	1
18	8060000	8840000	dup	1
18	24580000	25060000	dup	1
18	36160000	36960000	dup	1
18	49180000	50080000	dup	1
18	60300000	60540000	dup	1
18	65480000	65900000	dup	1
18	74360000	74820000	dup	1
18	77200000	77520000	dup	1
19	29880000	30660000	dup	1
19	50400000	50660000	dup	1
19	54120000	54660000	dup	1
19	56960000	57340000	dup	1
19	57800000	58480000	dup	1
19	58500000	58740000	del	1
20	1600000	1880000	dup	1
20	2460000	2740000	dup	1
20	14840000	15040000	dup	1
20	16780000	17300000	dup	1
20	20760000	20960000	dup	1
20	50440000	50900000	dup	1
20	52280000	52500000	dup	1
21	18800000	19080000	dup	1
21	20720000	20920000	dup	1
21	37840000	38260000	dup	1
21	43500000	44240000	dup	1
21	45480000	45720000	dup	1
21	47640000	47940000	dup	1
22	22940000	23640000	del	1
22	25280000	25980000	del	1
22	40300000	40520000	del	1
22	43460000	43660000	del	1
22	23000000	23580000	dup	1
22	30780000	31000000	dup	1
22	43320000	43740000	dup	1
22	43940000	44640000	dup	1
X	2700000	3880000	del	1
X	3960000	4200000	dup	1
X	4580000	5000000	dup	1
X	9520000	10000000	dup	1
X	10500000	10800000	dup	1
X	10980000	11320000	dup	1
X	13280000	13840000	dup	1
X	16060000	16440000	del	1
X	20380000	20680000	dup	1
X	21060000	21440000	dup	1
X	22820000	23080000	del	1
X	24360000	24840000	dup	1
X	28140000	28360000	dup	1
X	31600000	32100000	del	1
X	35760000	35960000	dup	1
X	37160000	37460000	dup	1
X	42080000	42400000	dup	1
X	42340000	42700000	del	1
X	42920000	43120000	dup	1
X	44360000	44560000	dup	1
X	57140000	57560000	dup	1
X	57660000	57920000	dup	1
X	62040000	62240000	dup	1
X	71040000	71300000	dup	1
X	77360000	77680000	dup	1
X	81120000	81600000	dup	1
X	82820000	83020000	dup	1
X	84140000	84380000	dup	1
X	87640000	88160000	dup	1
X	88220000	88440000	dup	1
X	90320000	90620000	dup	1
X	94840000	95320000	dup	1
X	95540000	95980000	dup	1
X	97260000	97780000	del	1
X	97940000	98240000	del	1
X	102760000	103200000	dup	1
X	104000000	104320000	dup	1
X	105260000	105480000	dup	1
X	115320000	115540000	dup	1
X	116440000	116900000	dup	1
X	122660000	122960000	dup	1
X	123240000	123600000	dup	1
X	127160000	127460000	dup	1
X	127680000	127880000	dup	1
X	128580000	132960000	del	1
X	133860000	134220000	dup	1
X	134400000	134660000	dup	1
X	135780000	136220000	dup	1
X	141820000	142020000	del	1
X	143560000	144200000	dup	1
X	143860000	144640000	del	1
X	147260000	147620000	dup	1
X	148120000	148720000	dup	1
X	152560000	152780000	dup	1
X	152980000	153400000	dup	1
X	154120000	154540000	del	1
